# Supplementary material for: Low Self-Esteem and Its Association With Anxiety, Depression, and Suicidal Ideation in Vietnamese Secondary School Students: A Cross-Sectional Study
Source: Front Psychiatry. 2019 Sep 27;10:698. doi: 10.3389/fpsyt.2019.00698 (PMC6777005; doi:10.3389/fpsyt.2019.00698)
Supplement: Supplementary file 1 [file DataSheet_1.zip]

Archive with 1 entries (1 files):
- Self esteem-final.sav
